# Supplementary material for: Weekly administration of rapamycin improves survival and biomarkers in obese male mice on high-fat diet
Source: Aging Cell. 2014 Mar 22;13(4):616–22. doi: 10.1111/acel.12211 (PMC4326934; doi:10.1111/acel.12211)
Supplement: Supplementary file 8 — Table S1 Survival curve high-fat control (HF) and high fat + rapamycin-treated group 2 (HF+rapamycin (group 2)). [file acel0013-0616-sd8.xls]

## Sheet: Figure 2A
Table 1 related to Figure 2 A Survival curve High Fat control (HF) and High fat + rapamycin treated group 2 (HF+Rapamycin (group 2))
age before		survival after
treatment	lifespan	start of exp		HF + Rapamycin
Days	Days	Days	HF	group 2
370	700	331	0
370	700	331	0
370	681	312	1
370	700	331	0
370	686	317	1
370	454	85	1
370	603	234	1
370	700	331	0
370	407	38	1
370	488	119	1
370	700	331		0
370	700	331		0
370	700	331		0
370	700	331		0
370	700	331		0
370	700	331		0
370	700	331		0
370	700	331		0
370	700	331		0
0 indicates mice survived to the end of experiment
1 indicates mice died or sacrificed due to illness before the end of experiment
