# Supplementary material for: Weekly administration of rapamycin improves survival and biomarkers in obese male mice on high-fat diet
Source: Aging Cell. 2014 Mar 22;13(4):616–22. doi: 10.1111/acel.12211 (PMC4326934; doi:10.1111/acel.12211)
Supplement: Supplementary file 9 — Table S2 Survival curve high-fat control (HF) and high fat + rapamycin-treated groups (HF+rapamycin all groups). [file acel0013-0616-sd9.xls]

## Sheet: Figure 2B
Table 2 related to Figure 2B Survival curve High Fat control (HF) and High fat + rapamycin treated groups (HF+Rapamycin all groups)
age before		survival after
treatment	lifespan	start of exp		HF + Rapamycin
Days	Days	Days	HF	group 1	group 2	group 3
370	700	331	0
370	700	331	0
370	681	312	1
370	700	331	0
370	686	317	1
370	454	85	1
370	603	234	1
370	700	331	0
370	407	38	1
370	488	119	1
370	700	331		0
370	700	331		0
370	700	331		0
370	700	331		0
370	700	331		0
370	700	331		0
370	510	141		1
370	475	106		1
370	391	22		1
370	700	331		0
370	700	331			0
370	700	331			0
370	700	331			0
370	700	331			0
370	700	331			0
370	700	331			0
370	700	331			0
370	700	331			0
370	700	331			0
370	700	331				0
370	700	331				0
370	700	331				0
370	700	331				0
370	700	331				0
370	510	141				1
370	616	247				1
370	700	331				0
370	447	78				1
0 indicates mice survived to the end of experiment
1 indicates mice died or sacrificed due to illness before the end of experiment
